# Supplementary material for: LINC00969 inhibits proliferation with metastasis of breast cancer by regulating phosphorylation of PI3K/AKT and ILP2 expression through HOXD8
Source: PeerJ. 2023 Dec 18;11:e16679. doi: 10.7717/peerj.16679 (PMC10734406; doi:10.7717/peerj.16679)
Supplement: Supplemental Information 3 [file peerj-11-16679-s003.zip]

Archive with 4 entries (4 files):
- Figure 4ABC.png
- Figure 5AB.png
- Figure 6.png
- Figure 3AB.png
